# Supplementary material for: Evaluation of [18F]AlF-EMP-105 for Molecular Imaging of C-Met
Source: Pharmaceutics. 2023 Jul 10;15(7):1915. doi: 10.3390/pharmaceutics15071915 (PMC10383791; doi:10.3390/pharmaceutics15071915)
Supplement: Supplementary file 1 [file pharmaceutics-15-01915-s001.zip]

Archive with 1 entries (1 files):
- pharmaceutics-2428469-supplementary.pdf
